# Supplementary material for: Maternal protein-energy malnutrition during early pregnancy in sheep impacts the fetal ornithine cycle to reduce fetal kidney microvascular development
Source: FASEB J. 2014 Nov;28(11):4880–92. doi: 10.1096/fj.14-255364 (PMC4216596; doi:10.1096/fj.14-255364)
Supplement: Supplemental Data [file supp_fj.14-255364_14-255364SuppData.zip]

Archive with 2 entries (2 files):
- 14-255364SuppVideo.mov
- 14-255364SuppData.docx
